# Supplementary material for: Anti-inflammatory effects of elexacaftor/tezacaftor/ivacaftor in adults with cystic fibrosis heterozygous for F508del
Source: PLoS One. 2024 May 31;19(5):e0304555. doi: 10.1371/journal.pone.0304555 (PMC11142445; doi:10.1371/journal.pone.0304555)
Supplement: S1 Data — (XLSX) [file pone.0304555.s004.xlsx]

## Sheet: IL-1b CF
	IL-1β PBMC CF					IL-1β SERUM CF					IL-1β CF qPCR
		Months	PBMC IL-1β (pg/mL)	%Baseline			Months	SERUM IL-1β (pg/mL)	%Baseline			Months	SERUM IL-1β (pg/mL)	%Baseline
	CF74	0	2064.55	118.073		CF74	0	44.755	148.665		CF74	0	4.62458	62.9951
		1	1132.7	64.7797			1		0			1	5.94193	80.9396
		3	1156.3	66.1294			3	24.12	80.1207			3	3.45814	47.106
	CF162	0	207.108	11.8447		CF162	0	5.56	18.469		CF162	0	3.60987	49.1729
		1	235.261	13.4547			1	2.445	8.12169			1	2.03877	27.7717
		3	251.451	14.3807			3	1.53	5.08228			3	2.19261	29.8672
	CF170	0	611.891	34.9945		CF170	0	18.285	60.7383		CF170	0	17.8165	242.692
		1	436.191	24.9461			1	13.155	43.6977			1	12.0862	164.636
		3	451.697	25.8329			3	12.19	40.4922			3	1.42176	19.3668
	CF207	0	1085.66	62.0897		CF207	0	25.55	84.8708		CF207	0	3.00841	40.9799
		1	610.419	34.9103			1	18.905	62.7978			1	1.79221	24.4131
		3	811.727	46.4232			3	22.17	73.6433			3	2.81596	38.3584
	CF208	0	652.335	37.3075		CF208	0	26.145	86.8473		CF208	0	9.26322	126.181
		1	636.059	36.3767			1	23.975	79.639			1	5.61241	76.4509
		3	379.735	21.7173			3	15.815	52.5335			3	1.62362	22.1166
	CF209	0	1084.05	61.9974		CF209	0	28.66	95.2015		CF209	0	5.53257	75.3635
		1					1					1
		3	693.111	39.6395			3	17.05	56.6359			3	1.88947	25.738
	CF210	0	1150.6	65.8037		CF210	0	31.825	105.715		CF210	0	7.27293	99.0703
		1	557.573	31.888			1	16.51	54.8422			1	3.40842	46.4288
		3	583.821	33.3891			3	13.285	44.1295			3	5.53224	75.359
	CF211	0	803.339	45.9435		CF211	0	26.03	86.4653		CF211	0	19.2796	262.622
		1	852.335	48.7457			1	26.09	86.6646			1	11.3184	154.177
		3	979.291	56.0063			3	30.525	101.397			3	2.72294	37.0912
	CF212	0	2975.98	170.198		CF212	0	54.855	182.215		CF212	0	11.2183	152.813
		1					1	30.59	101.612			1	3.82233	52.067
		3	1116	63.8251			3	17.155	56.9847			3	2.69056	36.6502
	CF213	0	1771.06	101.288		CF213	0	41.095	136.507		CF213	0	4.28685	58.3945
		1					1	27.49	91.315			1
		3	1401.63	80.1605			3	17.4	57.7985			3	2.04254	27.823
	CF214	0	2704.06	154.647		CF214	0	44.47	147.718		CF214	0	8.16968	111.286
		1					1	38.175	126.808			1
		3	1751.66	100.178			3	12.91	42.8838			3	2.38331	32.4649
	CF215	0	4464.97	255.355		CF215	0	27.46	91.2154		CF215	0	7.60975	103.658
		1					1	28.465	94.5537			1
		3	1375.18	78.6473			3	16.335	54.2608			3	4.49683	61.2548
	CF217	0	832.712	47.6234		CF217	0	44.655	148.333		CF217	0	3.12724	42.5985
		1					1	58.715	195.037			1
		3	1663	95.1081			3	19.17	63.678			3	2.87268	39.131
	CF219	0	3013.98	172.372		CF219	0	11.97	39.7614		CF219	0	6.30283	85.8558
		1					1					1
		3	2239.34	128.07			3	4.945	16.4261			3	2.08936	28.4607
	CF220	0	1095.23	62.637		CF220	0	16.415	54.5266		CF220	0	1.05012	14.3046
		1					1	16.065	53.364			1
		3	762.387	43.6015			3	3.62	12.0247			3	2.12169	28.9012
	CF221	0	1595.39	91.2418		CF221	0	36.525	121.327		CF221	0	1.9402	26.4289
		1					1					1
		3	423.675	24.2303			3	20.505	68.1126			3	0.837184	11.4039
	CF222	0	5013.12	286.704		CF222	0	62.955	209.121		CF222	0	2.77895	37.8542
		1	2417.54	138.261			1	30.98	102.908			1
		3	1283.93	73.4289			3	14.45	47.9993			3	1.46791	19.9956
	CF225	0	421.885	95.7515		CF225	0	8.321	27.6403		CF225	0	5.84205	79.5791
		1					1					1
		3	341	49.3098			3	4.362	14.4895			3	3.32316	45.2673
	CF229	0	1674.25	24.1279		CF229	0	16.456	54.6628		CF229	0	16.749	228.151
		1					1					1
		3	862.2	19.502			3	9.365	31.1082			3	2.36595	32.2285
The baseline (pre-therapy, zero month) values for each patient were calculated as a percentage of the average baseline within the patient group receiving ETI, as per our previous publication investigating double modulator therapy[27]. The one month and three-month samples are calculated as a percentage of the baseline average.

## Sheet: IL-1b HC
	IL-1β PBMC HC					IL-1β SERUM HC					IL-1β HC qPCR
		Months	PBMC IL-1β (pg/mL)	%Baseline			Months	SERUM IL-1β (pg/mL)	%Baseline			Months	SERUM IL-1β (pg/mL)	%Baseline
	HC4	0	200	58.9862		HC4	0	6.125	93.1063		HC4	0	3.36323	145.552
		1	213.65	63.012			1	4.21	63.9964			1	2.07656	89.8681
		3	203.05	59.8857			3	5.6	85.1258			3	1.59107	68.8575
	HC19	0	560	165.161		HC19	0	9.42	143.194		HC19	0	4.31093	186.566
		1	478	140.977			1	7.185	109.219			1	1.30994	56.691
		3	587.5	173.272			3	6.065	92.1943			3	0.686052	29.6906
	HC23	0	250	73.7327		HC23	0	4.385	66.6565		HC23	0	1.8178	78.6699
		1	435.85	128.546			1	9.06	137.721			1	1.01067	43.739
		3	309.2	91.1926			3	5.565	84.5938			3	2.12477	91.9544
	HC30	0	312	128.546		HC30	0	5.97	137.721		HC30	0	2.48458	43.739
		1	462.5	136.406			1	8.07	122.672			1	1.06403	46.0486
		3	422.75	124.682			3	8.535	129.741			3	2.40448	104.06
	HC31	0	776	228.866		HC31	0	10.62	161.435		HC31	0	3.01781	130.603
		1	521	153.659			1	8.38	127.385			1
		3	460	135.668			3	7.305	111.044			3	1.85189	80.1451
	HC14	0	457	134.783		HC14	0	4.475	68.0246		HC14	0	1.53688	66.512
		1	283	83.4655			1	2.99	45.4511			1
		3	367.025	108.247			3	2.93	44.539			3	1.6126	69.7891
	HC25	0	201.92	59.5525		HC25	0	3.385	51.4555		HC25	0	2.27819	98.5942
		1	111.644	32.9271			1	4.62	70.2288			1
		3	412.06	121.529			3	2.545	38.6866			3	2.02872	87.7979
	HC33	0	218.752	64.5169		HC33	0	7.845	119.252		HC33	0	1.41912	61.416
		1	497.265	146.659			1	5.35	81.3255			1
		3	346.902	102.312			3	1.96	29.794			3	0.707751	30.6297
	HC34	0	201.024	59.2882		HC34	0	3.815	57.9919		HC34	0	1.71104	74.0492
		1	259.293	76.4735			1	4.45	67.6446			1
		3	295.444	87.1356			3	6.45	98.0467			3	1.23257	53.3423
	HC35	0	213.928	63.094		HC35	0	9.745	148.134		HC35	0	1.16716	50.5116
		1	645.578	190.401			1	8.35	126.929			1
		3	211.735	62.4472			3	8.725	132.629			3	0.887856	38.4241

## Sheet: IL-18 CF
	IL-18 PBMC CF					IL-18 SERUM CF					IL-18 CF qPCR
		Months	PBMC IL-18 (pg/mL)	%Baseline			Months	SERUM IL-18 (pg/mL)	%Baseline			Months	SERUM IL-18 (pg/mL)	%Baseline
	CF74	0	125.745	129.358		CF74	0	337.485	103.559		CF74	0	27.9444	163.182
		1	60.54	62.2794			1		0			1	12.0458	70.3418
		3	62.745	64.5478			3	152.195	46.7019			3	10.265	59.9429
	CF162	0	67.635	69.5782		CF162	0	388.905	119.338		CF162	0	7.09791	41.4484
		1	24.85	25.564			1	127.84	39.2285			1	2.15063	12.5586
		3	37.515	38.5929			3	287.27	88.1505			3	2.32655	13.5859
	CF170	0	98.32	101.145		CF170	0	295.565	90.6959		CF170	0	5.89764	34.4394
		1	94.765	97.4877			1	248.975	76.3995			1	3.90717	22.816
		3	39.415	40.5474			3	198.6	60.9416			3	1.79349	10.4731
	CF207	0	74.88	77.0314		CF207	0	420.725	129.102		CF207	0	19.2528	112.427
		1	60.39	62.1251			1	152.535	46.8063			1	3.5058	20.4722
		3	35.07	36.0776			3	311.835	95.6884			3	4.68512	27.3588
	CF208	0	63.17	64.985		CF208	0	210.97	64.7374		CF208	0	6.37115	37.2044
		1	31.1725	32.0681			1	212.155	65.101			1	1.72867	10.0946
		3	29.9625	30.8234			3	199.745	61.2929			3	1.18775	6.93589
	CF209	0	71.85	73.9143		CF209	0	255.505	78.4032		CF209	0	33.5898	196.148
		1					1					1
		3	38.79	39.9045			3	264.29	81.099			3	13.6473	79.6937
	CF210	0	63.17	64.985		CF210	0	353.995	108.625		CF210	0	27.0722	158.089
		1	31.1725	32.0681			1	343.64	105.448			1	16.7576	97.8561
		3	29.9625	30.8234			3	145.315	44.5908			3	5.73289	33.4773
	CF211	0	53.435	54.9703		CF211	0	253.085	77.6606		CF211	0	33.9891	198.48
		1	55.915	57.5215			1	245.465	75.3224			1	4.57565	26.7196
		3	36.87	37.9293			3	223.505	68.5838			3	3.80409	22.214
	CF212	0	96.68	99.4578		CF212	0	337.17	103.463		CF212	0	6.59688	38.5226
		1					1	228.155	70.0107			1	3.48571	20.3549
		3	31.475	32.3793			3	116.425	35.7257			3	3.22494	18.8321
	CF213	0	96.375	99.144		CF213	0	343.175	105.305		CF213	0	10.2695	59.9687
		1					1	155.095	47.5918			1
		3	52.295	53.7975			3	212.885	65.325			3	5.94848	34.7362
	CF214	0	139.33	143.333		CF214	0	330.6	101.447		CF214	0	6.00132	35.0448
		1					1	207.81	63.7677			1
		3	132.365	136.168			3	210.085	64.4658			3	1.82972	10.6847
	CF215	0	85.74	88.2034		CF215	0	269.99	82.848		CF215	0	35.5025	207.317
		1					1	192.76	59.1496			1
		3	55.8	57.4032			3	189.26	58.0756			3	7.95993	46.4821
	CF217	0	72.865	74.9585		CF217	0	328.965	100.945		CF217	0	10.0283	58.5602
		1					1	172.28	52.8651			1
		3	53.635	55.176			3	118.67	36.4146			3	7.75645	45.2939
	CF219	0	123.41	126.956		CF219	0	436.445	133.926		CF219	0	43.3212	252.975
		1					1					1
		3	66.19	68.0917			3	331.7	101.784			3	21.5557	125.875
	CF220	0	148.1	152.355		CF220	0	336.915	103.384		CF220	0	3.65674	21.3536
		1					1	246.015	75.4912			1
		3	76.06	78.2453			3	154.16	47.3049			3	2.31296	13.5066
	CF221	0	42.15	43.361		CF221	0	258.275	79.2532		CF221	0	9.64314	56.3113
		1					1					1
		3	10.0258	10.3138			3	117.865	36.1676			3	4.01738	23.4596
	CF222	0	154.18	158.61		CF222	0	252.28	77.4136		CF222	0	4.50916	26.3313
		1	97.57	100.373			1	239.185	73.3953			1
		3	43.5	44.7498			3	164.925	50.6082			3	2.51278	14.6734
	CF225	0	138.175	135.51		CF225	0	369.22	113.297		CF225	0	7.86584	45.9327
		1					1					1
		3	47.715	41.0258			3	321.33	98.602			3	2.44156	14.2575
	CF229	0	131.725	142.145		CF229	0	412.56	126.596		CF229	0	26.7599	156.265
		1					1					1
		3	39.88	49.0859			3	210.87	64.7067			3	5.35863	31.2918

## Sheet: IL-18 HC
	IL-18 PBMC HC					IL-18 SERUM HC					IL-18 HC qPCR
		Months	PBMC IL-1β (pg/mL)	%Baseline			Months	SERUM IL-1β (pg/mL)	%Baseline			Months	SERUM IL-1β (pg/mL)	%Baseline
	HC4	0	10.7665	37.4805		HC4	0	112.53	67.7957		HC4	0	1.29954	58.5833
		1	30.3045	105.497			1	106.28	64.0303			1	2.06607	93.1387
		3	29.666	103.274			3	112.35	67.6872			3	1.66876	75.2278
	HC19	0	34.1845	119.004		HC19	0	152.93	92.1354		HC19	0	3.21986	145.152
		1	19.388	67.4939			1	164.14	98.889			1	1.97541	89.0517
		3	18.097	62.9996			3	146.66	88.3579			3	1.79005	80.6955
	HC23	0	32.8405	114.325		HC23	0	159.52	96.1056		HC23	0	2.85267	128.599
		1	15.9865	55.6525			1	141.655	85.3426			1	0.821131	37.0166
		3	19.7765	68.8463			3	143.205	86.2764			3	3.71311	167.387
	HC30	0	36.304	126.382		HC30	0	194.27	117.041		HC30	0	1.58777	37.0166
		1	33.7785	117.59			1	205.69	123.922			1	1.85189	83.4834
		3	29.659	103.249			3	180.315	108.634			3	2.29534	103.474
	HC31	0	20.145	70.1292		HC31	0	182.765	110.11		HC31	0	3.10527	139.986
		1	15.3525	53.4454			1	178.855	107.754			1
		3	21.318	74.2126			3	117.17	70.5911			3	1.38415	62.3975
	HC14	0	19.8565	69.1248		HC14	0	160.765	96.8557		HC14	0	3.60381	162.46
		1	26.557	92.4507			1	187.045	112.689			1
		3	53.7805	187.222			3	196.285	118.255			3	1.1607	52.3246
	HC25	0	31.82	110.772		HC25	0	152.015	91.5841		HC25	0	1.17772	53.0918
		1	33.058	115.082			1	161.12	97.0696			1
		3	40.82	142.103			3	134.88	81.2608			3	1.08724	49.0128
	HC33	0	27.392	95.3576		HC33	0	210.675	126.925		HC33	0	1.45397	65.5451
		1	40.6421	141.484			1	173.125	104.302			1
		3	45.8425	159.588			3	133.445	80.3963			3	1.89327	85.3487
	HC34	0	41.3367	143.902		HC34	0	173.81	104.715		HC34	0	1.88214	84.8471
		1	45.88	159.718			1	206.74	124.554			1
		3	21.93	76.3431			3	176.205	106.158			3	1.28977	58.1428
	HC35	0	32.61	113.523		HC35	0	160.56	96.7322		HC35	0	2	90.1601
		1	40.5134	141.036			1	145.25	87.5084			1
		3	32.23	112.2			3	207.015	124.72			3	1.93566	87.2598

## Sheet: TNF CF
	TNF PBMC CF					TNF SERUM CF					TNF CF qPCR
		Months	PBMC TNF (pg/mL)	%Baseline			Months	SERUM TNF (pg/mL)	%Baseline			Months	SERUM TNF (pg/mL)	%Baseline
	CF74	0	2854.93	70.6014		CF74	0	113.64	112.702		CF74	0	8.17352	108.934
		1	1377.24	34.0587			1					1	6.2757	83.6401
		3	751.39	18.5817			3	62.885	62.3659			3	2.17497	28.9871
	CF162	0	2227.05	55.0742		CF162	0	133.46	132.358		CF162	0	4.61937	61.5652
		1	2464.47	60.9457			1	82.54	81.8586			1	3.21784	42.8861
		3	2177.32	53.8446			3	82.725	82.0421			3	6.61687	88.1871
	CF170	0	2403.01	59.4258		CF170	0	81.525	80.852		CF170	0	10.2914	137.16
		1	1631.42	40.3447			1	60.715	60.2138			1	3.52663	47.0016
		3	1647.85	40.7507			3	53.48	53.0385			3	2.13681	28.4786
	CF207	0	5301.17	131.096		CF207	0	94.435	93.6554		CF207	0	4.26339	56.8208
		1	1909.77	47.228			1	60	59.5047			1	5.69914	75.9559
		3	2650.59	65.5482			3	77.165	76.528			3	2.65295	35.3575
	CF208	0	1788.3	44.224		CF208	0	105.5	104.629		CF208	0	5.14698	68.597
		1	1802.11	44.5656			1	92.065	91.305			1	2.7683	36.8948
		3	993.358	24.5654			3	63.6	63.075			3	3.43917	45.8359
	CF209	0	2162.42	53.4759		CF209	0	115.76	114.804		CF209	0	4.53626	60.4576
		1					1					1
		3	1212.92	29.9951			3	62.235	61.7213			3	3.59183	47.8705
	CF210	0	2552.57	63.1243		CF210	0	124.71	123.681		CF210	0	4.12043	54.9154
		1	977.732	24.179			1	79.84	79.1809			1	2.32463	30.9817
		3	815.878	20.1764			3	65.365	64.8254			3	2.65204	35.3454
	CF211	0	1507.5	37.2801		CF211	0	127.2	126.15		CF211	0	11.424	152.255
		1	565.14	13.9758			1	123.75	122.728			1	4.84871	64.6217
		3	647.473	16.0118			3	119.95	118.96			3	2.83835	37.8284
	CF212	0	1755.43	43.4112		CF212	0	135.365	134.248		CF212	0	11.5097	153.397
		1					1	128.21	127.152			1	2.56677	0
		3	1210.19	29.9277			3	78.93	78.2784			3	1.2196	16.2543
	CF213	0	2254.18	55.7453		CF213	0	113.315	112.38		CF213	0	7.80331	103.999
		1					1	87.33	86.6091			1
		3	848.799	20.9905			3	87.055	86.3364			3	4.88894	65.1578
	CF214	0	3043.91	75.275		CF214	0	132.99	131.892		CF214	0	1.87277	24.9595
		1					1	118.94	117.958			1
		3	1382.18	34.1808			3	61.785	61.275			3	1.06115	14.1425
	CF215	0	6562.51	162.289		CF215	0	49.655	49.2451		CF215	0	15.943	212.482
		1					1	74.82	74.2024			1
		3	2047.73	50.6399			3	82.9	82.2157			3	2.83746	37.8166
	CF217	0	5354.61	132.418		CF217	0	62.27	61.756		CF217	0	21.6006	287.884
		1					1	87.975	87.2488			1
		3	4875.92	120.58			3	52.745	52.3096			3	8.48195	113.044
	CF219	0	2412.26	59.6544		CF219	0	101.24	100.404		CF219	0	18.0384	240.409
		1					1					1
		3	709.819	17.5536			3	53.475	53.0336			3	9.22149	122.9
	CF220	0	6470.14	160.005		CF220	0	57.61	57.1344		CF220	0	1.06257	14.1615
		1					1	55.28	54.8237			1
		3	2648.85	65.5052			3	33.205	32.9309			3	0.77086	10.2737
	CF221	0	4722.66	116.79		CF221	0	121.515	120.512		CF221	0	3.45145	45.9996
		1					1					1
		3	3915.29	96.824			3	73.165	72.561			3	0.868487	11.5749
	CF222	0	4364.45	107.932		CF222	0	140.095	138.939		CF222	0	3.29806	43.9553
		1	2982.68	73.7608			1	144.95	143.753			1
		3	3479.4	86.0445			3	85.64	84.933			3	1.83229	24.42
	CF225	0	10349.8	216.231		CF225	0	46.21	45.8285		CF225	0	3.56455	47.5069
		1					1					1
		3	3287.14	49.3056			3	32.12	31.8549			3	5.3231	70.9443
	CF229	0	8743.77	255.948		CF229	0	59.32	58.8303		CF229	0	1.84136	24.5409
		1					1					1
		3	1993.78	81.29			3	42.21	41.8616			3	0.894567	11.9224

## Sheet: TNF HC
	TNF PBMC HC					TNF SERUM HC					TNF HC qPCR
		Months	PBMC TNF (pg/mL)	%Baseline			Months	SERUM TNF (pg/mL)	%Baseline			Months	SERUM TNF (pg/mL)	%Baseline
	HC4	0	1299.75	157.616		HC4	0	28.645	76.4733		HC4	0	2.35746	76.2007
		1	1112.02	134.851			1	24	64.0726			1	2.02792	65.5489
		3	1090.05	132.186			3	23.665	63.1783			3	2.66837	86.2505
	HC19	0	1131	137.152		HC19	0	66.85	178.469		HC19	0	2.91198	94.1246
		1	866.1	105.029			1	67.715	180.778			1	0.670356	21.6681
		3	1061	128.663			3	69.875	186.545			3	1.99446	64.4675
	HC23	0	890	107.927		HC23	0	12.055	32.1831		HC23	0	1.43498	46.3831
		1	732.5	88.8274			1	10.615	28.3388			1	0.703807	22.7493
		3	772.7	93.7023			3	23.635	63.0982			3	1.70585	55.1386
	HC30	0	1384.95	167.947		HC30	0	41.925	111.927		HC30	0	9.2802	22.7493
		1	1475.5	178.928			1	45.295	120.924			1	3.72501	120.405
		3	1236	149.885			3	28.825	76.9539			3	3.4295	110.853
	HC31	0	1125	136.424		HC31	0	20.695	55.2493		HC31	0	2.74134	88.6091
		1	1132	137.273			1	5.17	13.8023			1
		3	856	103.804			3	6.105	16.2985			3	4.08971	132.193
	HC14	0	567	68.7579		HC14	0	70.84	189.121		HC14	0	5.20046	168.096
		1	688	83.4311			1	41.235	110.085			1
		3	606.65	73.5661			3	36.485	97.4037			3	2.98349	96.436
	HC25	0	427.221	51.8074		HC25	0	40.445	107.976		HC25	0	2.20646	71.32
		1	478.037	57.9697			1	43.605	116.412			1
		3	348.79	42.2964			3	39.125	104.452			3	2.07484	67.0656
	HC33	0	414.076	50.2133		HC33	0	48.255	128.826		HC33	0	1.2785	41.3252
		1	495.992	60.1471			1	78.79	210.345			1
		3	701.166	85.0277			3	24.36	65.0337			3	3.34786	108.214
	HC34	0	386.063	46.8164		HC34	0	29.1	77.688		HC34	0	1.84805	59.7348
		1	778.971	94.4628			1	29.96	79.984			1
		3	299.338	36.2996			3	15.97	42.635			3	1.32467	42.8175
	HC35	0	621.267	75.3387		HC35	0	15.765	42.0877		HC35	0	1.67807	54.2405
		1	553	67.0601			1	30.855	82.3734			1
		3	568.582	68.9497			3	39.93	106.601			3	5.66863	183.228

## Sheet: IL-6 CF
	IL-6 PBMC CF					IL-6 SERUM CF					IL-6 CF qPCR
		Months	PBMC IL-6 (pg/mL)	%Baseline			Months	SERUM IL-6 (pg/mL)	%Baseline			Months	SERUM IL-6 (pg/mL)	%Baseline
	CF74	0	4051.49	68.7856		CF74	0	26.6345	72.8109		CF74	0	6.6009	156.117
		1	4231.12	71.8354			1					1	5.95109	140.748
		3	787.144	13.364			3	16.61	45.4068			3	2.41183	57.0417
	CF162	0	2066.07	35.0775		CF162	0	25.773	70.4558		CF162	0	3.9312	92.9762
		1	2616.4	44.4208			1	4.349	11.8889			1	2.93811	69.4886
		3	2101.98	35.6871			3	13.4	36.6316			3	2.30744	54.5728
	CF170	0	1950.54	33.116		CF170	0	18.8845	51.6246		CF170	0	1.86218	44.0422
		1	3337.81	56.6688			1	14.0085	38.2951			1	1.19772	28.327
		3	3289.33	55.8457			3	15.4595	42.2617			3	2.07278	49.023
	CF207	0	8455.64	143.559		CF207	0	18.4855	50.5339		CF207	0	2.45643	58.0965
		1	2987.99	50.7296			1	11.125	30.4125			1	1.60185	37.8852
		3	3365.87	57.1451			3	6.711	18.3459			3	2.81608	66.6026
	CF208	0	6528.55	110.841		CF208	0	27.1075	74.1039		CF208	0	1.39636	33.0251
		1	6662.16	113.109			1	15.0445	41.1272			1	0.356916	8.44134
		3	3647.89	61.9333			3	34.7685	95.0468			3	0.968223	22.8993
	CF209	0	3010.06	51.1043		CF209	0	47.689	130.368		CF209	0	0.434839	10.2843
		1					1					1
		3	1494.62	25.3755			3	27.921	76.3278			3	0.291782	6.90089
	CF210	0	6150.09	104.415		CF210	0	42.615	116.497		CF210	0	3.73887	88.4274
		1	3417.29	58.0183			1	21.375	58.4329			1	1.97291	46.661
		3	2457.41	41.7215			3	22.52	61.563			3	1.32708	31.3865
	CF211	0	3962.53	67.2753		CF211	0	56.865	155.452		CF211	0	4.31302	102.007
		1	2132.62	36.2073			1	43.77	119.654			1	2.30542	54.525
		3	2874.5	48.8028			3	39.955	109.225			3	1.77832	42.0586
	CF212	0	3837.95	65.1601		CF212	0	40.115	109.663		CF212	0	8.70584	205.9
		1					1	26.64	72.8259			1	3.71875	87.9514
		3	2323.89	39.4546			3	20.29	55.4669			3	4.86798	115.132
	CF213	0	4497.06	76.3505		CF213	0	29.13	79.6328		CF213	0	7.52812	178.046
		1					1	22.79	62.3011			1
		3	850.615	14.4416			3	25.87	70.7209			3	2.25718	53.3841
	CF214	0	4893.53	83.0816		CF214	0	23.79	65.0348		CF214	0	3.78234	89.4555
		1					1	8.31	22.7171			1
		3	788.65	13.3896			3	16.305	44.5731			3	1.36948	32.3892
	CF215	0	9582.66	162.693		CF215	0	38.88	106.286		CF215	0	1.9032	45.0122
		1					1	32.37	88.49			1
		3	1062.92	18.0461			3	44.22	120.884			3	7.17769	169.758
	CF217	0	3203.95	54.3963		CF217	0	39.355	107.585		CF217	0	4.18724	99.0316
		1					1	55.295	151.16			1
		3	10801.7	183.39			3	27.21	74.3841			3	5.01899	118.703
	CF219	0	7564.73	128.433		CF219	0	54.945	150.203		CF219	0	8.9321	211.251
		1					1					1
		3	2313.11	39.2715			3	23.91	65.3629			3	2.18707	51.726
	CF220	0	4619.3	78.4258		CF220	0	31.115	85.0592		CF220	0	0.758063	17.9288
		1					1	21.355	58.3783			1
		3	8300	140.916			3	19.165	52.3915			3	2.06271	48.7848
	CF221	0	8300	140.916		CF221	0	44.5835	121.878		CF221	0	3.17285	75.0405
		1					1					1
		3	7034.08	119.424			3	14.774	40.3878			3	1.95786	46.3049
	CF222	0	8300	140.916		CF222	0	73.44	200.763		CF222	0	5.94722	140.656
		1	6564.46	111.45			1	69.58	190.211			1
		3	4636.03	78.7098			3	30.89	84.4441			3	1.16415	27.5331
	CF225	0	9327.78	197.089		CF225	0	32.1	87.7519		CF225	0	1.13239	26.7819
		1					1					1
		3	6678.8	27.0789			3	10.23	27.9658			3	1.84164	43.5562
	CF229	0	11608.6	158.366		CF229	0	23.52	64.2967		CF229	0	9.55234	225.921
		1					1					1
		3	1594.95	113.392			3	16.23	44.368			3	4.41304	104.372

## Sheet: IL-6 HC
	IL-6 PBMC HC					IL-6 SERUM HC					IL-6 HC qPCR
		Months	PBMC IL-6 (pg/mL)	%Baseline			Months	SERUM IL-6 (pg/mL)	%Baseline			Months	SERUM IL-6 (pg/mL)	%Baseline
	HC4	0	2080.3	110.745		HC4	0	11.0635	117.199		HC4	0	1.07811	40.1169
		1	1873.2	99.7199			1	10.506	111.294			1	1.08373	40.3259
		3	1878.8	100.018			3	10.989	116.41			3	1.12544	41.8782
	HC19	0	1381.25	73.5309		HC19	0	9.4895	100.525		HC19	0	4.25453	158.313
		1	1878.9	100.023			1	10.2735	108.831			1	1.93321	71.9357
		3	1770.8	94.2686			3	9.358	99.1324			3	0.827998	30.8102
	HC23	0	1990.1	105.943		HC23	0	2.84	30.0851		HC23	0	1.91196	71.145
		1	2171.9	115.621			1	2.7675	29.317			1	0.994664	37.0119
		3	1667.3	88.7588			3	6.081	64.4181			3	2.80215	104.269
	HC30	0	1739.4	92.597		HC30	0	9.3465	99.0106		HC30	0	4.60427	37.0119
		1	1669.7	88.8866			1	12.1455	128.661			1	3.37292	125.508
		3	1832.4	97.5479			3	8.924	94.5349			3	2.586	96.2262
	HC31	0	2136.8	113.753		HC31	0	8.245	87.342		HC31	0	3.73121	138.84
		1	2698.5	143.655			1	10.5165	111.405			1
		3	2089.05	111.211			3	9.0695	96.0762			3	1.33191	49.5611
	HC14	0	2006.6	106.821		HC14	0	10.857	115.012		HC14	0	4.69263	174.615
		1	3150.4	167.712			1	7.7955	82.5803			1
		3	3460.6	184.225			3	8.341	88.359			3	3.34573	124.496
	HC25	0	2714.6	144.512		HC25	0	1.8325	19.4123		HC25	0	1.38607	51.5763
		1	1819.84	96.8791			1	4.3925	46.5312			1
		3	1303.53	69.3937			3	4.2605	45.1329			3	1.00264	37.3086
	HC33	0	1672.66	89.0442		HC33	0	11.31	119.811		HC33	0	3.54307	131.839
		1	1845.02	98.2196			1	16.63	176.167			1
		3	1199.65	63.8637			3	9.59	101.59			3	1.28044	47.6457
	HC34	0	1109.62	59.0707		HC34	0	16.595	175.796		HC34	0	0.605726	22.5393
		1	1874.41	99.7845			1	13.75	145.658			1
		3	2247.58	119.65			3	13.55	143.54			3	1.11076	41.332
	HC35	0	1953.29	103.983		HC35	0	12.82	135.807		HC35	0	1.06659	39.6882
		1	1874.41	99.7845			1	15.495	164.144			1
		3	2931.72	156.07			3	16.075	170.288			3	1.63542	60.8549

## Sheet: IL-10 CF
	IL-10 PBMC CF					IL-10 SERUM CF					IL-10 CF qPCR
		Months	PBMC IL-10 (pg/mL)	%Baseline			Months	SERUM IL-10 (pg/mL)	%Baseline			Months	SERUM IL-10 (pg/mL)	%Baseline
	CF74	0	384.565	129.218		CF74	0	15.49	76.0481		CF74	0	3.02791	73.935
		1	259.44	87.1749			1					1	3.00163	73.2932
		3	58.36	19.6097			3	13.475	66.1555			3	5.26324	128.517
	CF162	0	365.095	122.676		CF162	0	27.47	134.864		CF162	0	1.15934	28.3086
		1	787.42	264.582			1	20.775	101.995			1	6.17364	150.747
		3	357.42	120.097			3	18.83	92.4458			3	2.48913	60.7791
	CF170	0	316.895	106.48		CF170	0	8.71	42.7617		CF170	0	2.44213	59.6314
		1	480.29	161.383			1	10.895	53.489			1	1.39987	34.1818
		3	472.615	158.804			3	7.34	36.0357			3	3.72088	90.8557
	CF207	0	296.325	99.5687		CF207	0	14.985	73.5688		CF207	0	2.00462	48.9484
		1	214.925	72.2174			1	8.635	42.3935			1	1.89865	46.3608
		3	299.285	100.563			3	25.755	126.444			3	0.963674	23.5308
	CF208	0	432.72	145.399		CF208	0	7.375	36.2075		CF208	0	5.48679	133.975
		1	569.553	191.377			1	7.26	35.643			1	13.718	334.964
		3	251.72	84.5809			3	6.505	31.9363			3	2.02329	49.4043
	CF209	0	51.42	17.2777		CF209	0	14.51	71.2368		CF209	0	4.64169	113.34
		1					1					1
		3	33.3395	11.2025			3	8.245	40.4788			3	2.1778	53.177
	CF210	0	408.51	137.264		CF210	0	10.87	53.3662		CF210	0	3.80669	92.951
		1	457.87	153.85			1	9.565	46.9593			1	1.29148	31.5351
		3	226.525	76.1151			3	10.99	53.9554			3	2.20709	53.8922
	CF211	0	472.17	158.655		CF211	0	34.785	170.777		CF211	0	6.12199	149.485
		1	819.88	275.489			1	34.51	169.427			1	4.51774	110.313
		3	200.46	67.3569			3	26.645	130.814			3	2.97378	72.6132
	CF212	0	285.59	95.9616		CF212	0	23.66	116.159		CF212	0	6.78705	165.725
		1					1	17.11	84.0015			1	8.7997	214.869
		3	316.405	106.316			3	10.705	52.5562			3	8.28367	202.269
	CF213	0	97.8145	32.8668		CF213	0	25.175	123.597		CF213	0	1.01057	24.6758
		1					1	20.26	99.4664			1
		3	10.0985	3.39322			3	23.995	117.803			3	2.8181	68.8117
	CF214	0	82.357	27.6729		CF214	0	16.79	82.4305		CF214	0	1.0205	24.9184
		1					1	10.505	51.5743			1
		3	14.1105	4.7413			3	12.065	59.2331			3	0.820407	20.0325
	CF215	0	47.9985	16.1281		CF215	0	23.895	117.312		CF215	0	6.31091	154.099
		1					1	31.39	154.109			1
		3	3.3985	1.14194			3	33.42	164.075			3	12.6874	309.798
	CF217	0	24.399	8.19835		CF217	0	24.79	121.706		CF217	0	4.70763	114.95
		1					1	38.59	189.458			1
		3	63.248	21.2521			3	22.465	110.292			3	0.492569	12.0274
	CF219	0	60.0905	20.1911		CF219	0	46.185	226.745		CF219	0	12.1005	295.469
		1					1					1
		3	35.525	11.9368			3	31.415	154.232			3	9.31141	227.364
	CF220	0	258.86	86.98		CF220	0	16.315	80.0984		CF220	0	4.30112	105.024
		1					1	12.01	58.9631			1
		3	536.125	180.144			3	9.105	44.701			3	2.92521	71.4272
	CF221	0	891.515	299.56		CF221	0	14.61	71.7278		CF221	0	4.61663	112.728
		1					1					1
		3	648.27	217.826			3	20.915	102.682			3	0.855967	20.9008
	CF222	0	477.97	160.604		CF222	0	36.19	177.675		CF222	0	2.34797	57.3323
		1	465.7	156.481			1	33.195	162.971			1
		3	687.38	230.968			3	24.11	118.368			3	2.60589	63.6302
	CF225	0	344.045	119.695		CF225	0	16.23	79.6811		CF225	0	2.33294	56.9652
		1					1					1
		3	517.5	155.165			3	10.23	50.2242			3	1.14277	27.9038
	CF229	0	356.223	115.603		CF229	0	8.97	44.0382		CF229	0	3.58507	87.5394
		1					1					1
		3	461.783	173.886			3	4.65	22.8292			3	3.04082	74.2502

## Sheet: IL-10 HC
	IL-10 PBMC HC					IL-10 SERUM HC					IL-10 HC qPCR
		Months	PBMC IL-10 (pg/mL)	%Baseline			Months	SERUM IL-10 (pg/mL)	%Baseline			Months	SERUM IL-10 (pg/mL)	%Baseline
	HC4	0	231	126.909		HC4	0	1.43	19.3754		HC4	0	1.43555	87.4002
		1	363.8	199.868			1	1.37	18.5624			1	1.21523	73.9866
		3	385	211.515			3	3.26	44.1704			3	1.4228	86.6239
	HC19	0	72.9	40.0505		HC19	0	4.955	67.1364		HC19	0	1.49174	90.8216
		1	277.5	152.456			1	4.2	56.9067			1	1.68529	102.605
		3	73.5	40.3802			3	5.435	73.64			3	1.805	109.894
	HC23	0	78.25	42.9898		HC23	0	2.08	28.1824		HC23	0	1.31136	79.8391
		1	217.4	119.437			1	2.52	34.144			1	0.918555	55.9242
		3	134.9	74.1127			3	10.525	142.606			3	2.16245	131.656
	HC30	0	322.4	177.123		HC30	0	1.405	19.0367		HC30	0	1.65251	55.9242
		1	228.2	125.371			1	5.615	76.0789			1	2.29899	139.969
		3	180	98.8902			3	5.375	72.827			3	0.682153	41.5314
	HC31	0	59	32.414		HC31	0	4.48	60.7005		HC31	0	2.28469	139.099
		1	69	37.9079			1	7.405	100.332			1
		3	80.55	44.2534			3	6.535	88.5441			3	0.817374	49.764
	HC14	0	69.85	38.3749		HC14	0	10.69	144.841		HC14	0	2.83134	172.38
		1	88.45	48.5935			1	13.59	184.134			1
		3	77.265	42.4486			3	12.92	175.056			3	1.5768	96.0001
	HC25	0	272.35	149.626		HC25	0	11.29	152.971		HC25	0	1.47772	89.9679
		1	209.942	115.34			1	15.59	211.232			1
		3	377.55	207.422			3	13.72	185.895			3	0.5	30.4414
	HC33	0	263.385	144.701		HC33	0	14.78	200.257		HC33	0	1.48451	90.3811
		1	332.517	182.681			1	13.935	188.808			1
		3	137.72	75.662			3	5.56	75.3336			3	0.606681	36.9365
	HC34	0	329.96	181.277		HC34	0	8.74	118.42		HC34	0	0.965475	58.7809
		1	230.922	126.866			1	10.48	141.996			1
		3	251.83	138.353			3	11.575	156.832			3	1.01788	61.9712
	HC35	0	121.106	66.5344		HC35	0	13.955	189.079		HC35	0	1.4901	90.7213
		1	278.934	153.244			1	12.125	164.284			1
		3	167.73	92.1492			3	14.225	192.738			3	1.02385	62.3347

[truncated: 12 more sheets: IL-8 CF, IL-8 HC, IL-23 CF, IL-23 HC, NLRP3 CF, NLRP3 HC, TXNIP CF, TXNIP HC, ASC Specks CF, ASC Speck HC, Caspase 1 CF, Caspase 1 HC]
